# Supplementary material for: Septic shock and the use of norepinephrine in an intermediate care unit: Mortality and adverse events
Source: PLoS One. 2017 Aug 24;12(8):e0183073. doi: 10.1371/journal.pone.0183073 (PMC5570296; doi:10.1371/journal.pone.0183073)
Supplement: S1 File — (XLSX) [file pone.0183073.s001.xlsx]

## Sheet: Blad1
Number	Sex (M=male, F=female)	Age (years)	Weight at admission (kg)	BMI at admission (kg/m2)	Days admitted IMCU	Crystalloid fluids first hour	Crystalloid fluids first 24 hours	Latest creatinine before admission (μg/l)	Creatinine at admission (μg/l)	Creatinine at discharge (μg/l, (x=missing data)	AKI or CKI	KDIGO AKI-score	Suspected or confirmed infection	At least 2 of 4 SIRS-criteria	MAP <65 mmHg after fluid bolus	Broad spectrum antibiotics	Diagnosis ICD-10 at discharge	MAP (mmHg)	APACHE-II-score	Mortality risk (%)	Deceased IMCU	30-day mortality	60-day mortality	90-day mortality	Days from admission to death (up to 90 days)	Observed time for MAP <65 mmHg	NE-infusion	Duration (hours)	Time elapsed from observed time for MAP <65 mmHg to start of NE-infusion (hours)	Time from start of NE-infusion to MAP >65 mmHg (hours)	PVC or CVC	Complications	Commentary to complications
1	M	73	58	21.3	7	1000	4600	50	92	75	AKI	1	Yes	Yes	Yes	Yes	A41.9	54	26	59.7	No	No	No	No	> 90	Yes	Yes	23	2	1	PVC	No
2	M	71	104	35.34	3	685	1685	110	143	83	AKI	1	Yes	Yes	Yes	Yes	R65.1	60	25	56.1	No	No	No	No	> 90		Yes	12		0.5	PVC	No
3	M	87	55	16.07	6	1000	6000	108	202	x	AKI	1	Yes	Yes	Yes	Yes	R65.1	58	36	86.4	Yes	Yes	Yes	Yes	7		Yes	40		10	PVC	No
4	M	92	47	16.26	6	900	1900	72	185	107	AKI	2	Yes	Yes	Yes	Yes	R65.1	55	26	59.7	Yes	Yes	Yes	Yes	9		Yes	31		4	PVC	Yes	Had to change PVC due to high pressure alarms from infusion pump.
5	M	86	43	15.06	5	2000	4500	65	187	73	AKI	2	Yes	Yes	Yes	Yes	R57.2	55	22	45.2	No	Yes	Yes	Yes	12		Yes	53		4	PVC	No
6	F	73	93	34.58	2	1000	2000	484	361	x	CKI	0	Yes	Yes	Yes	Yes	R65.1	43	34	82.6	Yes	Yes	Yes	Yes	2		Yes	3		Not achieved	CVC	No
7	F	83	42	16.41	5	1000	3000	98	142	110	AKI	1	Yes	Yes	Yes	Yes	R65.1	65	30	72.6	No	No	No	No	> 90		Yes	42		1	PVC	No
8	M	82	72	24.06	5	500	4500	56	137	56	AKI	2	Yes	Yes	Yes	Yes	R65.1	55	26	59.7	No	No	Yes	Yes	31	Yes	Yes	13	0.5	3	CVC	No
9	M	89	65	22.49	1	500	500	152	354	x	AKI	2	Yes	Yes	Yes	Yes	R57.2	60	29	69.6	Yes	Yes	Yes	Yes	2		Yes	3		Not achieved	PVC	No
10	M	74	80	25.25	2	2000	5000	77	217	60	AKI	2	Yes	Yes	Yes	Yes	R57.2	38	23	48.9	No	No	No	No	> 90		Yes	3		1	PVC	No
11	F	79	45	16.53	2	1000	4000	32	66	x	AKI	2	Yes	Yes	Yes	Yes	R57.2	53	28	66.5	Yes	Yes	Yes	Yes	3		Yes	12		1	PVC	No
12	M	65	55	20.7	4	1000	4000	276	413	280	AKI	1	Yes	Yes	Yes	Yes	R65.1	45	37	88.1	No	No	No	Yes	69		Yes	48		2	PVC	No
13	F	87	53.4	21.02	3	300	5000	63	92	64	AKI	1	Yes	Yes	Yes	Yes	B95.6	52	26	59.7	No	No	No	Yes	62	Yes	Yes	4.5	2	2	PVC	No
14	F	68	83	30.12	5	1000	8700	60	65	49	No kidney failure	0	Yes	Yes	Yes	Yes	R65.1	56	23	48.9	No	No	No	No	> 90		Yes	34		3	PVC	No
15	F	78	65	23.59	7	1000	5520	56	85	48	AKI	1	Yes	Yes	Yes	Yes	R57.2	61	19	34.8	No	No	No	No	> 90		Yes	72		1	PVC	No
16	M	80	76	26.93	3	2000	5000	55	274	57	AKI	3	Yes	Yes	Yes	Yes	R65.1	51	25	56.1	No	No	No	No	> 90		Yes	9		0.25	PVC	No
17	M	90	90.5	21.48	1	500	2100	171	363	x	AKI	2	Yes	Yes	Yes	Yes	R65.1	51	35	84.6	Yes	Yes	Yes	Yes	1		Yes	9		3	PVC	No
18	M	92	60	19.59	3	1000	5000	62	107	78	AKI	1	Yes	Yes	Yes	Yes	R57.2	63	25	56.1	No	Yes	Yes	Yes	4		Yes	34		0.5	PVC	No
19	F	43	75	23.94	2	1000	5320	56	85	44	AKI	1	Yes	Yes	Yes	Yes	R65.1	56	22	45.2	No	No	No	No	> 90		Yes	33		0.5	CVC	No
20	F	64	55	19.03	4	500	3665	60	92	75	AKI	1	Yes	Yes	Yes	Yes	R57.2	63	28	66.5	No	No	No	No	> 90	Yes	Yes	7	3	1	PVC	No
21	M	86	76	22.78	9	3000	5500	137	216	127	AKI	1	Yes	Yes	Yes	Yes	R65.1	60	28	66.5	No	No	No	No	> 90		Yes	69		0.5	PVC	No
22	F	78	37	13.59	2	500	5500	38	48	30	No kidney failure	0	Yes	Yes	Yes	Yes	R57.2	61	28	66.5	No	No	No	No	> 90		Yes	18		2	CVC	No
23	M	92	65	22.76	4	2000	7000	125	128	127	CKI	0	Yes	Yes	Yes	Yes	J15.2	59	20	38.1	No	No	No	No	> 90		Yes	28		1.5	PVC	No
24	F	87	75	29.3	1	2000	2100	87	178	156	AKI	2	Yes	Yes	Yes	Yes	J44.0	58	30	72.6	No	Yes	Yes	Yes	8		Yes	10		0.5	PVC	No
25	F	87	60	23.73	1	500	3240	114	186	115	AKI	1	Yes	Yes	Yes	Yes	A41.9	63	26	59.7	No	No	No	No	> 90		Yes	13		1	PVC	No
26	F	80	60.2	21.59	4	2000	4500	71	302	75	AKI	3	Yes	Yes	Yes	Yes	J15.9	63	39	90.8	No	No	No	No	> 90		Yes	40		1.25	PVC	No
27	M	85	100	33.41	7	3000	8000	68	109	50	AKI	1	Yes	Yes	Yes	Yes	R65.1	48	20	38.1	No	No	No	Yes	78	Yes	Yes	6	2	0.5	PVC	No
28	F	91	40	15.82	3	1000	6000	64	117	74	AKI	1	Yes	Yes	Yes	Yes	R65.1	61	21	41.6	No	No	Yes	Yes	35		Yes	34		0.5	PVC	No
29	F	82	42	19.98	1	1000	5120	84	287	x	AKI	3	Yes	Yes	Yes	Yes	R65.1	53	32	78	No	Yes	Yes	Yes	2		Yes	8		1	PVC	Yes	Had a sinustachycardia at NE-infusion dose 0,09 microg/kg/min. This lead to MAP < 65 mmHg.
30	M	80	60	18.52	5	2000	8000	96	206	101	AKI	2	Yes	Yes	Yes	Yes	J15.9	64	29	69.6	No	Yes	Yes	Yes	12		Yes	20		2.5	PVC	No
31	M	89	65	20.06	1	1000	6000	90	313	x	AKI	3	Yes	Yes	Yes	Yes	R65.1	53	38	89.5	Yes	Yes	Yes	Yes	2		Yes	7		Not achieved	PVC	No
32	M	88	45	13.59	1	2000	2000	78	119	x	AKI	1	Yes	Yes	Yes	Yes	R57.2	63	40	92	Yes	Yes	Yes	Yes	1		Yes	0.5		Not achieved	PVC	No
33	F	82	59	23.44	1	1000	9100	101	389	125	AKI	3	Yes	Yes	Yes	Yes	R65.1	50	23	48.9	No	No	No	No	> 90		Yes	16		0.25	PVC	No
34	F	84	89.5	31.22	6	1000	5050	281	302	260	AKI	1	Yes	Yes	Yes	Yes	A40.0	61	37	88.1	No	No	No	No	> 90		Yes	68		0.5	PVC	No
35	M	87	75	23.15	22	2000	6440	66	94	50	AKI	1	Yes	Yes	Yes	Yes	R65.1	51	20	38.1	No	No	No	No	> 90	Yes	Yes	65	1	3	PVC	No
36	M	76	44.9	14.5	3	500	3000	92	175	72	AKI	1	Yes	Yes	Yes	Yes	J15.9	56	26	59.7	No	Yes	Yes	Yes	25		Yes	30		2	PVC	No
37	F	93	102	44.08	1	1000	4000	128	307	x	AKI	2	Yes	Yes	Yes	Yes	R57.2	63	34	82.6	Yes	Yes	Yes	Yes	3		Yes	7		3	CVC	Yes	The CVC was knicked and the infusionpump stopped automatically. The CVC was corrected and the infusion restarted.
38	M	71	65	21.22	4	1000	5460	45	56	36	No kidney failure	0	Yes	Yes	Yes	Yes	J15.9	60	22	45.2	No	No	No	No	> 90	Yes	Yes	25	0.5	0.75	PVC	No
39	F	71	45	16.53	1	1000	2000	33	37	x	No kidney failure	0	Yes	Yes	Yes	Yes	J18.9	54	38	89.5	Yes	Yes	Yes	Yes	2		Yes	1		Not achieved	PVC	No
40	F	87	45	16.51	3	1000	6000	80	156	82	AKI	1	Yes	Yes	Yes	Yes	R65.1	53	22	45.2	No	Yes	Yes	Yes	24		Yes	48		0.25	PVC	No
41	F	85	46	17.97	4	1000	2000	63	113	80	AKI	1	Yes	Yes	Yes	Yes	J15.9	60	27	63.1	No	No	Yes	Yes	45	Yes	Yes	15	1	0.25	PVC	No
42	F	80	100	35.86	3	2000	5000	61	134	59	AKI	2	Yes	Yes	Yes	Yes	R65.1	55	20	38.1	No	No	No	No	> 90		Yes	27		0.5	PVC	No
43	M	78	65	22.76	6	1000	5120	121	288	88	AKI	2	Yes	Yes	Yes	Yes	J18.9	61	32	78	No	No	No	No	> 90	Yes	Yes	3.25	0.5	0.25	PVC	No
44	M	77	70	18.6	8	1000	4050	93	294	98	AKI	3	Yes	Yes	Yes	Yes	R65.1	63	33	80.4	No	Yes	Yes	Yes	28	Yes	Yes	7	1	0.5	PVC	No
45	M	74	69	24.16	5	500	1200	51	99	60	AKI	1	Yes	Yes	Yes	Yes	J15.9	53	24	52.5	No	Yes	Yes	Yes	19		Yes	13		0.75	PVC	No
46	M	74	63	19.66	8	500	5200	72	143	62	AKI	1	Yes	Yes	Yes	Yes	R57.2	55	25	56.1	No	No	No	Yes	65		Yes	34		0.5	PVC	No
47	M	72	82	28.37	2	600	4600	89	180	96	AKI	2	Yes	Yes	Yes	Yes	R57.2	56	23	48.9	No	No	No	No	> 90	Yes	Yes	21	0.5	0.25	PVC	No
48	F	67	65	23.88	2	300	2300	51	150	x	AKI	2	Yes	Yes	Yes	Yes	R65.1	51	32	78	No	Yes	Yes	Yes	3		Yes	12		0.25	PVC	No
49	F	96	50.5	18.33	3	1000	3000	64	163	66	AKI	2	Yes	Yes	Yes	Yes	R57.2	45	31	75.4	No	No	No	No	> 90	Yes	Yes	11	6	0.5	PVC	No
50	M	94	73	23.04	10	500	3020	77	177	69	AKI	2	Yes	Yes	Yes	Yes	R65.1	43	40	92	Yes	Yes	Yes	Yes	10		Yes	46		1	CVC	Yes	PVC did not function well. Was replaced by a CVC. No extravasation.
51	M	93	60	22.58	4	1000	4000	112	510	x	AKI	3	Yes	Yes	Yes	Yes	A41.4	58	24	52.5	Yes	Yes	Yes	Yes	4		Yes	38		Not achieved	CVC	No
52	M	92	65	21.22	3	2000	5900	144	421	x	AKI	2	Yes	Yes	Yes	Yes	R57.2	35	40	92	Yes	Yes	Yes	Yes	4		Yes	12.5		Not achieved	PVC	No
53	M	91	66.6	20.56	5	1000	6015	96	134	x	AKI	1	Yes	Yes	Yes	Yes	R57.2	58	25	56.1	Yes	Yes	Yes	Yes	5		Yes	26		1.5	PVC	No
54	M	91	70	24.8	5	500	8240	107	212	106	AKI	2	Yes	Yes	Yes	Yes	B96.2	48	35	84.6	No	Yes	Yes	Yes	23	Yes	Yes	4.5	3	0.5	PVC	No
55	M	90	60	15.54	1	2000	5000	64	74	53	No kidney failure	0	Yes	Yes	Yes	Yes	R65.1	60	17	28.5	No	No	No	No	> 90	Yes	Yes	16.5	2	0.5	PVC	No
56	F	89	50	20.81	2	500	2000	162	330	x	AKI	2	Yes	Yes	Yes	Yes	R65.1	54	39	90.8	Yes	Yes	Yes	Yes	2	Yes	Yes	25	1.5	3	PVC	No
57	M	89	54	19.36	4	2000	5040	44	90	41	AKI	2	Yes	Yes	Yes	Yes	B96.2	47	27	63.1	No	Yes	Yes	Yes	10		Yes	22		0.5	PVC	No
58	M	89	51.5	17.01	6	1000	3000	75	104	92	AKI	1	Yes	Yes	Yes	Yes	R57.2	47	29	69.6	No	Yes	Yes	Yes	10		Yes	37		2	PVC	No
59	F	88	56	23.43	3	500	7000	80	157	x	AKI	1	Yes	Yes	Yes	Yes	J18.9	64	24	52.5	Yes	Yes	Yes	Yes	4		Yes	9.5		0.5	PVC	No
60	M	87	70	22.86	4	1000	5500	81	159		AKI	1	Yes	Yes	Yes	Yes	A41.4	54	13	18.2	No	No	Yes	Yes	57		Yes	9		0.75	PVC	No
61	M	85	77	25.7	2	500	6005	98	273	91	AKI	2	Yes	Yes	Yes	Yes	R57.2	45	33	80.4	No	No	No	No	> 90		Yes	41		1	PVC	No
62	F	83	66	27.12	1	1000	5000	50	77	45	AKI	1	Yes	Yes	Yes	Yes	R65.1	64	15	22.9	No	No	No	No	> 90		Yes	9		0.25	PVC	No
63	M	82	74	26.99	6	0	500	102	269	109	AKI	2	Yes	Yes	Yes	Yes	J15.2	51	29	69.6	Yes	Yes	Yes	Yes	6	Yes	Yes	26	0.5	2	CVC	No
64	F	82	49	19.63	2	300	3340	76	138	72	AKI	1	Yes	Yes	Yes	Yes	B95.6	56	23	48.9	No	No	No	Yes	77		Yes	12		1	PVC	No
65	M	81	70	21.6	1	1500	4000	92	309	x	AKI	3	Yes	Yes	Yes	Yes	R57.2	48	42	93.9	Yes	Yes	Yes	Yes	1		Yes	8.5		Not achieved	PVC	No
66	M	81	62	21.83	5	500	2900	98	133	97	AKI	1	Yes	Yes	Yes	Yes	R65.1	52	21	41.6	No	No	No	No	> 90		Yes	11.5		1	PVC	No
67	F	78	90	31.25	1	2000	5015	110	171	73	AKI	1	Yes	Yes	Yes	Yes	R65.1	52	23	48.9	No	No	No	No	> 90	Yes	Yes	6	2.5	2	CVC	No
68	F	77	68	25.59	5	500	4000	90	88	72	No kidney failure	0	Yes	Yes	Yes	Yes	J18.9	54	26	59.7	No	No	No	No	> 90		Yes	23		0.25	PVC	No
69	M	75	64	21.14	1	1000	5800	74	133	66	AKI	1	Yes	Yes	Yes	Yes	R57.2	40	23	48.9	No	No	No	No	> 90		Yes	4		0.25	PVC	No
70	M	75	67	22.65	4	500	2000	79	100	79	No kidney failure	0	Yes	Yes	Yes	Yes	J69.0	60	26	59.7	No	No	No	No	> 90		Yes	7		1	CVC	Yes	Difficult to get a PVC working. During CVC procedure had a complication in the form of hemorrage from vena jugularis interna.
71	M	75	74	23.89	2	500	3240	91	122	82	AKI	1	Yes	Yes	Yes	Yes	A41.9	63	21	41.6	No	Yes	Yes	Yes	13		Yes	8		0.25	PVC	No
72	M	75	57	20.44	3	1000	3300	122	168	239	AKI	1	Yes	Yes	Yes	Yes	R65.1	54	28	66.5	No	Yes	Yes	Yes	6		Yes	6.5		3	CVC	No
73	M	74	140	42.27	3	1000	3500	211	204	x	CKI	0	Yes	Yes	Yes	Yes	A40.9	59	31	75.4	Yes	Yes	Yes	Yes	3	Yes	Yes	12	0.5	Not achieved	PVC	No
74	M	73	87	25.98	3	2000	5000	79	146	92	AKI	1	Yes	Yes	Yes	Yes	R57.2	58	23	48.9	No	No	No	No	> 90		Yes	3		0.5	PVC	No
75	M	72	90	27.17	3	2000	5000	79	197	86	AKI	2	Yes	Yes	Yes	Yes	B96.2	64	18	31.5	No	No	No	No	> 90		Yes	14		3	PVC	No
76	M	71	73	22.04	2	1000	5510	134	157	118	CKI	0	Yes	Yes	Yes	Yes	R57.2	63	23	48.9	No	No	No	No	> 90	Yes	Yes	13	1.5	2	PVC	No
77	M	70	70.5	22.13	2	500	5000	73	123	71	AKI	1	Yes	Yes	Yes	Yes	J18.9	61	27	63.1	No	No	No	No	> 90		Yes	9		3	PVC	No
78	F	69	84.5	33.01	3	3000	6000	100	210	316	AKI	2	Yes	Yes	Yes	Yes	R57.2	43	38	89.5	No	Yes	Yes	Yes	3		Yes	48		5	PVC	No
79	M	69	52.3	18.31	4	1000	6020	59	72	70	No kidney failure	0	Yes	Yes	Yes	Yes	A04.7	63	12	16.1	No	No	No	No	> 90	Yes	Yes	10	3	0.5	PVC	No
80	M	67	85	28.08	1	500	500	490	590	x	AKI	1	Yes	Yes	Yes	Yes	R65.1	48	34	82.6	Yes	Yes	Yes	Yes	1		Yes	7		Not achieved	PVC	No
81	M	56	100	31.92	2	1000	5000	132	403	193	AKI	3	Yes	Yes	Yes	Yes	R57.2	61	27	63.1	No	Yes	Yes	Yes	7		Yes	5		0.5	PVC	No
82	F	55	70	20.23	2	2000	7000	58	207	x	AKI	3	Yes	Yes	Yes	Yes	A40.9	40	39	90.8	Yes	Yes	Yes	Yes	2		Yes	24		Not achieved	PVC	No
83	F	54	64	21.14	2	500	3000	92	115	90	No kidney failure	0	Yes	Yes	Yes	Yes	R65.1	64	23	48.9	No	No	No	No	> 90		Yes	6		1	PVC	No
84	M	93	65	20.06	2	1000	6400	142	206	x	AKI	1	Yes	Yes	Yes	Yes	J13.9	58	29	69.6	Yes	Yes	Yes	Yes	2		Yes	12		1	PVC	No
85	M	90	85.8	26.69	1	1000	2000	75	215	x	AKI	3	Yes	Yes	Yes	Yes	R57.2	57	29	69.6	Yes	Yes	Yes	Yes	1		Yes	7		Not achieved	PVC	No
86	M	90	70	21.6	6	1000	5000	76	316	120	AKI	3	Yes	Yes	Yes	Yes	N39.0	60	24	52.5	No	No	No	No	> 90		Yes	51		5	PVC	No
87	M	90	70	21.6	4	500	5000	72	134	68	AKI	1	Yes	Yes	Yes	Yes	J15.9	49	24	52.5	No	No	Yes	Yes	54		Yes	30		6	PVC	No
88	M	78	64.6	19.94	2	1000	6400	270	334	x	AKI	1	Yes	Yes	Yes	Yes	R65.1	45	37	88.1	Yes	Yes	Yes	Yes	2		Yes	8.5		Not achieved	PVC	No
89	F	76	39.4	14.65	1	1000	2900	281	442	x	AKI	1	Yes	Yes	Yes	Yes	R57.2	53	30	72.6	Yes	Yes	Yes	Yes	1		Yes	12		Not achieved	CVC	No
90	F	76	95	40.58	2	1000	4000	51	74	55	No kidney failure	0	Yes	Yes	Yes	Yes	J44.1	64	22	45.2	No	No	No	No	> 90	Yes	Yes	4	2	0.5	PVC	No
91	F	67	60	20.76	8	2000	4200	63	94	70	AKI	1	Yes	Yes	Yes	Yes	J18.9	62	18	31.5	No	Yes	Yes	Yes	20		Yes	27		4	PVC	No
